# Supplementary material for: Uncovering the Molecular Drivers of NHEJ DNA Repair-Implicated Missense Variants and Their Functional Consequences
Source: Genes (Basel). 2023 Sep 29;14(10):1890. doi: 10.3390/genes14101890 (PMC10606680; doi:10.3390/genes14101890)
Supplement: Supplementary file 1 [file genes-14-01890-s001.zip]

Archive with 2 entries (2 files):
- NHEJ_Supplementary Data.xlsx
- NHEJ_Supplementary Materials_v2.pdf
